# Supplementary material for: Predicting the Severity of Lockdown-Induced Psychiatric Symptoms with Machine Learning
Source: Diagnostics (Basel). 2022 Apr 12;12(4):957. doi: 10.3390/diagnostics12040957 (PMC9025309; doi:10.3390/diagnostics12040957)
Supplement: Supplementary file 1 [file diagnostics-12-00957-s001.zip]

Archive with 1 entries (1 files):
- diagnostics-1649541-supplementary.pdf
